# Supplementary material for: Metallochaperone UreG serves as a new target for design of urease inhibitor: A novel strategy for development of antimicrobials
Source: PLoS Biol. 2018 Jan 10;16(1):e2003887. doi: 10.1371/journal.pbio.2003887 (PMC5779714; doi:10.1371/journal.pbio.2003887)
Supplement: S1 Data — (XLSX) [file pbio.2003887.s001.xlsx]

## Sheet: Fig 1
Figure 1D Activity of UreG as a GTPase. The activity of apo- or Ni-bound UreG was examined, whereas the Ni-UreG was incubated with varying concentrations of Bi(III) ions to study the effects of Bi(III) ions on UreG activity.
	Normalized GTPase activity(%)	STD
Apo-UreG	8.82357	6.66999
Ni-UreG	100	15.9609
Ni-UreG+Bix1	28.9917	12.0245
Ni-UreG+Bix2	0.84034	3.17221
Ni-UreG+Bix3	1.68068	5.09429
Figure 1E Analysis of the effects of metal-UreG interaction on the urease activity. Apo- or metal-treated UreG was supplemented to the cell lysate of E. coli expressing urease gene cluster excluding ureG gene prior to analysis (incubation for 40 min).
	Normalized urease activity(%)	STD
Apo-UreG	1.66702	2.72249
Ni-UreG	100	20.3745
Ni-UreG+Bix1	47.617	3.38625
Ni-UreG+Bix2	9.28261	7.71631
Ni-UreG+Bix3	5.76334	6.99251

## Sheet: Fig 2
Fig. 2A Urease activity of H. pylori with or without the supplementation of CBS to the bacterial culture (marked as in vivo in the figure, circles) and to the extracted enzymes (marked as in vitro in the figure, squares).
H. pylori
CBS(μM )	Normalized urease activity(%) (in vivo)	STD	Normalized urease activity(%) (in vitro)	STD
0.1	100	19.4735	99.9848	9.57257
2	89.449	18.9382	102.13	16.4589
5	57.604	17.9643	93.1692	10.5593
10	35.6336	9.08409	103.756	12.4463
20	10.2424	1.28725	86.665	21.3013
30			92.8578	5.65856
50			109.118	13.4873
100			102.856	12.3074
200			94.8991	2.35843
Fig. 2B Recovery of urease activity upon supplementation of additional Ni-UreG, CBS-treated (two molar equivalents) Ni-UreG (Bi-UreG) and Ni ions alone into CBS-treated H. pylori cell lysate (incubation for 40 min). The starting sample with 20% urease activity was used.
CBS(μM )	normalized urease activity (%) (Ni-UreG)	STD	normalized urease activity (%) (Bi-UreG)	STD	normalized urease activity (%) (Ni)	STD
0	15.1223	6.04654	21.3431	4.98539	18.3758	4.88282
0.05	30.3488	9.75534	21.9417	5.5998	19.0005	5.81837
0.1	54.633	8.47866	19.1307	3.22707	18.558	5.23184
0.2	55.1275	2.43568	20.0156	1.86315	18.3498	6.87275
0.4	61.5565	2.43735	21.0828	2.50236	17.543	5.57488
Fig. 2C Urease activity of Proteus mirabilis, Klebsiella pneumoniae, Laribacter hongkongensis, Pseudomonas aeruginosa, Staphylococcus aureus and Staphylococcus saprophyticus, with or without the supplementation of CBS to the bacterial culture (marked as in vivo in the figure, circles) and to the extracted enzymes (marked as in vitro in the figure, squares).
Proteus mirabilis
CBS(μM )	Normalized urease activity(%) (in vivo)	STD	Normalized urease activity(%) (in vitro)	STD
0.1	100	16.3104	100	6.52136
2	86.6831	5.08038	105.52	16.5785
5	77.0591	4.45805	122.079	24.3877
10	53.5586	3.58975	103.68	22.4356
20	42.0322	3.02149	121.159	9.0489
50	39.1227	19.0426	96.6605	15.9143
100	25.3581	2.42866	105.52	14.8838
200	25.0224	2.51977	111.5	4.13983
Pseudomonas aeruginosa																		--	--	--
CBS(μM )	Normalized urease activity(%) (in vivo)	STD	Normalized urease activity(%) (in vitro)	STD
0.1	100	5.11852	100	9.73582
2	87.2641	1.63401	102.234	6.33487
5	76.4151	1.22551	93.5208	7.24977
10	79.2453	0.70755	100.67	5.37588
20	68.1604	2.27445	99.1064	5.85583
50	36.5566	2.94575	95.7551	2.70875
100	19.8113	0.70755	101.34	4.07692
200			99.7764	6.33487
Klebsiella pneumoniae
CBS(μM )	Normalized urease activity(%) (in vivo)	STD	Normalized urease activity(%) (in vitro)	STD
0.1	100	15.5875	100	10.929
1.5	92.4528	17.0596
3	74.5283	5.89151
6	62.2642	26.9983
12	64.1509	8.64637
25	41.5094	10.7149	111.206	4.43938
50	35.8491	19.8786	127.821	6.30987
100	26.4151	18.8443	125.116	27.5438
200	18.8679	14.245	113.524	20.285
Laribacter hongkongensis
CBS(μM )	Normalized urease activity(%) (in vivo)	STD	Normalized urease activity(%) (in vitro)	STD
0.1	100	2.70706	99.9999	4.04138
1.5	92.7311	0.67981
3	86.7972	12.653
6	72.8527	4.62497
12	67.5123	7.70828
25	60.3916	1.54166	109.791	2.02945
50	53.5677	3.02931	113.381	9.92796
100	42.1451	2.03942	105.059	23.2029
200	22.8601	4.67466	103.916	17.3888
Staphylococcus aureus
CBS(μM )	Normalized urease activity(%) (in vivo)	STD	Normalized urease activity(%) (in vitro)	STD
0.1	100	17.0732	100	1.00982
2	95.935	11.5264	87.6598	9.32574
5	83.9024	11.177	84.134	7.60486
10	77.2358	1.40817	87.219	14.2606
20	47.1545	12.5161	96.6946	6.14251
50	26.0163	7.84037	91.4059	2.50282
100	9.7561	4.22451	87.4394	21.8191
200			86.7783	18.8496
Staphylococcus saprophyticus
CBS(μM )	Normalized urease activity(%) (in vivo)	STD	Normalized urease activity(%) (in vitro)	STD
0.1	100	4.91854	100	9.68761
2	73.1377	7.46331	117.462	16.5075
5	61.1858	13.1205	100.776	5.28159
10	66.9927	7.71359	95.4482	8.69219
20	52.3227	23.6399	96.5076	16.1414
50	37.4491	7.58743	100.016	6.94433
100	29.0953	2.61125	106.791	1.46485
200	17.0742	10.6764	98.8358	6.98487

## Sheet: Fig 3
Fig. 3B Inhibition of GTPase activity of purified Ni-UreG by cmpd4 and cmpd8.
log[μM]	Normalized GTPase activity(%) (cmpd4)	STD	Normalized GTPase activity(%) (cmpd8)	STD
0	97.1731	5.65628	100.258	13.6299
0.60206	90.044	5.97833	93.8104	11.4296
0.90309	68.9666	17.3052	81.7947	6.17529
1.20412	56.8781	10.2428	41.6447	2.82623
1.50515	41.07	11.477	32.8527	5.37199
1.79588	28.0516	9.17404	13.8034	5.34795
2.09691	11.6236	15.2229	2.08077	3.32859
2.39794	16.273	6.70551	16.7341	7.88015
Fig. 3C Effect of cmpd4 and cmpd8 on urease activity of H. pylori. AHA is shown for comparison.
log[μM]	Normalized urease activity(%) (AHA)	STD		log[μM]	Normalized urease activity(%) (cmpd4)	STD	Normalized urease activity(%) (cmpd8)	STD
-1	100	8.73611		-1	100.001	0.647408	99.9993	1.43054
1.89279	109.395	6.26218		0.69897	88.7803	6.98881	63.9489	4.7308
2.19382	96.0334	3.67367		1	79.2294	21.3333	52.9036	1.53644
2.49485	91.858	2.69833		1.17609	41.5085	2.93242	38.3077	7.59329
2.79588	93.3194	1.64224		1.39794	45.9257	12.0989	29.6796	1.26882
3.09691	51.1482	1.59199		1.54407	30.9709	1.94833	18.952	2.3213
3.39794	20.4593	1.94695		1.69897	28.7533	2.21489	18.0316	1.31375
3.69897	2.71399	2.35663		1.87506	10.4105	2.74389	10.7209	0.581228
4	1.25261	2.1513		2	12.1049	0.590243	11.1552	0.813512
4.30103	1.25261	2.4444
Fig. 3D The effect of AHA and UreG inhibitors (CBS, cmpd4 and cmpd8) on the growth of H. pylori in neutral and acidic medium.
	OD600 (pH7)	STD	OD600(pH5)	STD
CTR	0.17534	0.00504	0.92866	0.11906
AHA	0.18134	0.01006	0.70934	0.07234
CBS	0.12666	0.01514	0.23934	0.00702
cmp4	0.14066	0.02468	0.464	0.05414
cmp8	0.116	0.002	0.47	0.03816

## Sheet: Fig 4
Fig. 4C The representative binding curves of cmpd4 to UreG.
log(cmpd4[μM])	fluorescence intensity (a.u.)
-1.30103	3018
-0.60206	2962.67
-0.30103	2867.67
0	2682
0.30103	2455.33
0.60206	2056.33
0.90309	1714.67
1.20412	1176.67
1.50515	615.233
1.80618	297.433
Fig. 4D The representative binding curves of cmpd8 to UreG.
log(cmpd8[μM])	fluorescence intensity (a.u.)
-1.30103	3670
-0.60206	3427
-0.30103	3140.33
0	2868.33
0.30103	2606
0.60206	2272
0.90309	1853.67
1.20412	1359.33
1.50515	767.233
1.68124	595.5
1.80618	360.267

## Sheet: Fig 5
Fig. 5A Viability of gastric cells exposed to H. pylori.
	Normalized cell survival (%)	STD
No Hp	100	4.52249
Hp	28.8288	4.4135
Hp+DMSO	27.1	5.4
Hp+AHA	40.5405	8.1977
Hp+CBS	65.7658	9.9181
Hp+cmp4	70.2703	11.3385
Hp+cmp8	81.0811	11.3385
Fig. 5C Amounts of ammonia in cell culture medium after exposure of gastric cell to H. pylori.
	Ammonia in medium (mM)	STD
No Hp	0.07241	0.05723
Hp	2.5117	0.18102
Hp+DMSO	2.5713	0.62939
Hp+AHA	2.20486	0.16947
Hp+CBS	1.1872	0.36474
Hp+cmp4	1.1872	0.58525
Hp+cmp8	1.20927	0.38451

## Sheet: S5_Fig
Figure S5 Normalized urease and GTPase activity of E. coli cells expressing the completed urease gene.
CBS(μM )	Normalized urease activity(%)	STD	Normalized GTPase activity(%)	STD
0	100	6.50665	100	10.3227
20	63.3663	6.08327	50.365	8.25818
50	37.8713	2.11485	22.6277	2.06455
100	37.8713	4.22971	35.7664	7.22591
200	25.5776	0.7562	20.438	4.12909

## Sheet: S6_Fig
Figure S6 Ni content of H. pylori cells with the addition of Bi as CBS in cultured medium.
CBS(μM )	Normalized Ni content (%)	STD
0	100	30
2	85.8665	17
5	74.1801	6
10	69.44	4
20	88.3512	25

## Sheet: S7_Fig
Figure S7 Comparison of inhibition of urease by CBS and AHA in different bacteria.
Helicobacter pylori
log(CBS[μM])	Normalized urease activity(%)	log(AHA[μM])	Normalized urease activity(%)
-1	100	-1	100
0	94.7245	1.89279	109.395
0.30103	89.449	2.19382	96.0334
0.69897	57.604	2.49485	91.858
0.845098	46.6188	2.79588	93.3194
1	35.6336	3.09691	51.1482
1.17609	22.938	3.39794	20.4593
1.30103	10.2424	3.69897	2.71399
1.39794	10.165	4	1.25261
1.47712	10.0876	4.30103	1.25261
Proteus mirabilis
log(CBS[μM])	Normalized urease activity(%)	log(AHA[μM])	Normalized urease activity(%)
-1	100	-1	100
0.30103	86.6831	1.29073	83.9311
0.778151	77.0591	1.59176	78.3381
1.07918	53.5586	1.89279	61.9141
1.29073	42.0322	2.19382	45.934
1.59176	39.1227	2.49485	31.2855
1.89279	25.3581	2.79588	25.6037
2.19382	25.0224	3.09691	17.6136
		3.39794	16.1932
		3.69897	12.3757
		4	7.31534
Pseudomonas aeruginosa
log(CBS[μM])	Normalized urease activity(%)	log(AHA[μM])	Normalized urease activity(%)
-1	100	-1	100
0.30103	87.2641	1.79588	78.186
0.69897	76.4151	2.09691	95.4076
1	79.2453	2.39794	91.1022
1.30103	68.1604	2.69897	92.2503
1.79588	36.5566	3	91.3892
2.09691	19.8113	3.30103	81.0563
2.39794	15.566	3.60206	50.3444
2.69897	9.90566	3.90309	18.7715
		4.20412	5.56831
		4.50515	3.84615
Klebsiella pneumoniae
log(CBS[μM])	Normalized urease activity(%)	log(AHA[μM])	Normalized urease activity(%)
-1	100	-1	100
0.176091	92.4528	1.39794	85.3556
0.477121	74.5283	2.09691	97.9079
0.778151	62.2642	2.39794	94.4212
1.07918	64.1509	2.69897	97.2106
1.39794	41.5094	3	105.579
2.09691	35.8491	3.30103	100
2.39794	26.4151	3.60206	74.198
2.69897	18.8679	3.90309	38.6332
3	16.0377	4.20412	16.318
3.30103	13.2075	4.50515	9.34449
3.60206	20.7547
Laribacter hongkongensis
log(CBS[μM])	Normalized urease activity(%)	log(AHA[μM])	Normalized urease activity(%)
-1	100	-1	100
0.176091	92.7311	1.79588	92.5521
0.477121	86.7972	2.09691	93.0486
0.778151	72.8527	2.39794	89.0764
1.07918	67.5123	2.69897	86.0973
1.39794	60.3916	3	82.6216
1.79588	53.5677	3.30103	72.6911
2.09691	42.1451	3.60206	51.3406
2.39794	22.8601	3.90309	15.0943
2.69897	18.2614	4.20412	3.67428
3	10.5474	4.50515	1.68818
3.30103	13.9594
Staphylococcus aureus
log(CBS[μM])	Normalized urease activity(%)	log(AHA[μM])	Normalized urease activity(%)
-1	100	-1	100
0.30103	95.935	1.79588	92.1939
0.69897	90.2439	2.09691	91.7831
1	77.2358	2.39794	89.7288
1.30103	47.1545	2.69897	88.9071
1.79588	26.0163	3	90.1397
2.09691	9.7561	3.30103	80.6902
2.39794	8.94309	3.60206	55.6286
2.69897	16.2602	3.90309	27.691
		4.20412	14.1331
		4.50515	10.8463
Staphylococcus saprophyticus
log(CBS[μM])	Normalized urease activity(%)	log(AHA[μM])	Normalized urease activity(%)
-1	100	-1	100
0.30103	83.7001	1.79588	82.0618
0.69897	68.317	2.09691	76.8393
1	66.9927	2.39794	67.9837
1.30103	42.1353	2.69897	58.901
1.79588	37.4491	3	52.7702
2.09691	29.0953	3.30103	45.277
2.39794	24.2054	3.60206	27.5659
		3.90309	11.6712
		4.20412	3.95095
		4.50515	2.58856

## Sheet: S10_Fig
Figure S10 GTPase assay and urease assay for validation of compounds from virtual screening.
(A) GTPase activity of purified Ni-UreG (5 µM) in the presence of 20 µM small compounds.
	Normalized GTPase activity(%)	STD
--	100	10
DMSO	94.8	10.3334
cmpd1	116	40.342
cmpd2	63.1	18.0674
cmpd3	86.8	7.97336
cmpd4	43.9	19.9944
cmpd5	94.1	20.3636
cmpd6	101.1	2.93857
cmpd7	162	64.8388
cmpd8	32.9	13.799
cmpd9	108.1	4.87962
cmpd10	50.5	16.777
cmpd11	27.8	25.6324
(B) urease activity of H. pylori cells with the supplement of 20 µM small compounds in cultrued medium.
	Normalized urease activity(%)	STD
DMSO	100	5.01553
cmpd2	83.7832	6.01063
cmpd4	41.3839	16.5575
cmpd8	3.08766	0.42615
cmpd10	79.3074	23.4117
cmpd11	73.1057	6.16528

## Sheet: S11_Fig
Figure S11 Thermal shift assay to confirm binding of cmpd4 and cmpd8 to UreG. cmpd1, a inactive molecule was used as negative control.
	UreG+cmpd1_0		UreG+cmpd1_50μM			UreG+cmpd4_0		UreG+cmpd4_50μM			UreG+cmpd8_0		UreG+cmpd8_50μM
Temperature	Normalized fluo	STD	Normalized fluo	STD		Normalized fluo	STD	Normalized fluo	STD		Normalized fluo	STD	Normalized fluo	STD
30.1854	0.560911	0.0436644	-1.67034e-07	-3.43982e-08		0.400101	0.0715439	4.75923	0.181286		0.402649	0.0259847	6.82183	0.3917
30.5643	0.274597	0.0215645	0.0943989	0.0191605		0.300335	0.0535296	4.11855	0.157884		0.438032	0.0280112	5.7352	0.331886
30.9394	0.141859	0.0109856	0.182119	0.0368648		0.20469	0.0363552	3.54243	0.130764		0.354986	0.0235911	4.7638	0.276845
31.3324	0.221125	0.0171899	0.370508	0.0749896		0.0387351	0.0068781	2.90262	0.104889		0.0999549	0.00638943	4.02641	0.238364
31.7171	0.107926	0.00826529	0.626389	0.126282		0.0261682	0.00466311	2.49858	0.0896421		-0.0997477	-0.0064071	3.2892	0.196475
32.0865	-2.72719e-07	-2.00637e-08	0.914427	0.184082		-2.86255e-07	-5.12913e-08	2.09661	0.0733869		2.12673e-07	1.33495e-08	2.61319	0.158955
32.4723	0.120559	0.00911129	1.17654	0.2351		0.0951945	0.0170905	1.61158	0.0577193		0.0618325	0.00367742	2.01908	0.123727
32.8535	0.267401	0.0194664	1.68371	0.332423		0.135689	0.024644	1.31606	0.0479776		0.378498	0.0233329	1.64785	0.102554
33.3044	0.630276	0.0463972	1.94535	0.386734		0.52669	0.0948605	0.925337	0.0345084		0.636785	0.0393336	1.24481	0.0773454
33.6482	0.876788	0.0649219	2.50531	0.493629		0.892998	0.161758	0.636928	0.0244028		1.17783	0.0746487	0.723865	0.0454727
34.0797	1.25534	0.0919656	3.017	0.590708		1.29015	0.234689	0.410731	0.0163536		1.47209	0.0903873	0.510916	0.0323271
34.4728	1.99267	0.146587	3.74868	0.723328		1.81932	0.332045	0.189882	0.00795055		1.88268	0.114896	0.312076	0.020732
34.8424	2.49235	0.179162	4.37459	0.835412		2.40082	0.438288	0.16294	0.00704191		2.56049	0.156422	0.0653629	0.00422999
35.2112	2.9606	0.207256	5.16197	0.984087		3.05202	0.560388	0.0630403	0.00284018		3.33849	0.205797	0	0
35.5835	3.69825	0.263045	5.93061	1.12807		3.69408	0.687897	3.20232e-07	1.51062e-08		4.02874	0.250246	0.21803	0.0145599
35.9644	4.32228	0.296304	6.90803	1.29945		4.6542	0.858343	0.0865907	0.00429745		4.67102	0.294398	0.337691	0.0231021
36.339	5.47591	0.397459	7.84278	1.46664		5.5953	1.03793	0.10948	0.0056684		5.77673	0.358068	0.637637	0.0430415
36.7079	6.47557	0.464722	8.89016	1.65025		6.45116	1.21326	0.291161	0.0160617		6.69819	0.410499	0.86477	0.0591855
37.0903	7.41648	0.528569	10.1867	1.85531		7.62886	1.43733	0.609664	0.0357545		8.16388	0.529389	1.54329	0.109346
37.4806	8.60387	0.610006	11.7449	2.13101		8.95955	1.69947	0.972054	0.0605661		9.21945	0.601867	2.00309	0.143323
37.8587	10.0832	0.725782	12.9789	2.32523		10.379	1.95351	1.57704	0.104133		10.6279	0.691229	2.40481	0.171311
38.2315	11.2928	0.802523	14.4812	2.55784		11.8321	2.24216	2.12279	0.147272		11.9123	0.818118	3.0461	0.219354
38.611	13.0076	0.936986	15.9697	2.80648		13.2914	2.55071	2.83507	0.205994		13.4488	0.918504	3.74649	0.274111
38.9912	14.4884	1.00663	17.7281	3.07152		15.0219	2.89115	3.59773	0.275546		14.7408	1.03762	4.78096	0.361223
39.3789	16.3872	1.1453	19.672	3.37419		16.9612	3.24283	4.59886	0.372258		16.6856	1.22679	5.94553	0.460445
39.7598	18.2677	1.29322	21.4946	3.63824		18.9492	3.64144	5.57879	0.475746		18.523	1.4189	7.05734	0.551379
40.1394	20.3919	1.47829	23.3103	3.92334		21.0001	4.03756	6.646	0.597762		20.5412	1.63485	8.19957	0.641252
40.5227	22.3162	1.60292	25.4369	4.21421		23.059	4.50115	7.99035	0.754133		22.3667	1.75199	9.33367	0.745774
40.9125	24.5779	1.77111	27.5876	4.51169		25.5088	4.93287	9.5253	0.950341		24.943	2.08676	10.7977	0.860695
41.2883	26.676	1.9217	29.7931	4.79659		27.6455	5.39957	11.0884	1.15149		26.6422	2.26126	12.5173	1.02257
41.6609	29.0263	2.12153	32.3164	5.14804		30.2396	5.8617	12.6474	1.39141		29.1847	2.55046	14.3547	1.20254
42.0417	31.6125	2.28957	34.6753	5.46143		32.7854	6.43655	14.5853	1.68538		31.7568	2.95494	16.0419	1.34365
42.4209	34.2307	2.51861	37.0881	5.76393		35.5979	6.92623	16.5932	2.01602		34.4397	3.27122	18.0254	1.54714
42.8073	37.0086	2.69023	39.7815	6.04684		38.2633	7.54048	18.722	2.36682		37.0345	3.70139	19.9442	1.73875
43.1779	39.7469	2.96161	42.6155	6.32577		41.192	8.04301	21.025	2.76311		39.6652	4.03909	21.9004	1.97832
43.5589	42.3927	3.04558	45.5479	6.57599		44.0707	8.62188	23.4121	3.20394		42.2925	4.49617	24.292	2.24816
43.9369	45.4251	3.37198	48.0299	6.89295		46.9846	9.18031	25.9015	3.6636		44.9263	4.86366	26.6562	2.46066
44.33	48.0265	3.47271	51.1727	7.21979		49.955	9.73881	28.6623	4.23562		47.9363	5.40105	29.438	2.7869
44.7095	51.1943	3.74455	54.0939	7.44231		53.0907	10.2806	31.0054	4.77188		50.9646	5.94483	32.009	3.10039
45.095	54.3344	4.02001	56.7712	7.66103		56.2039	10.9065	34.3642	5.45531		53.8369	6.36678	34.9174	3.39893
45.4667	57.2544	4.29852	59.7481	7.88927		59.0907	11.4283	37.2538	6.12101		56.6133	6.98289	37.8179	3.72946
45.8492	60.2242	4.5267	62.5703	8.16019		62.202	11.9868	40.2522	6.8397		59.6368	7.51832	40.915	4.13496
46.2265	63.2384	4.83492	65.3586	8.24105		65.1623	12.5341	43.5302	7.6094		62.5381	8.16931	43.6663	4.46461
46.6022	66.1613	4.98362	68.1175	8.41099		68.0731	13.03	46.7163	8.40345		65.1623	8.67459	46.7964	4.89083
46.9887	69.0969	5.21681	71.4093	8.71579		71.0085	13.5683	49.9999	9.2508		67.5762	8.99041	50.6107	5.4279
47.3728	71.903	5.45639	73.9088	8.89055		73.7742	14.0207	53.2496	10.085		70.4673	9.70874	53.8816	5.8385
47.754	74.5609	5.50921	76.4407	8.96975		76.4659	14.4486	56.5546	11.0026		73.1789	10.3606	56.9024	6.22038
48.1321	77.2137	5.90607	78.6145	9.12718		79.2014	14.8796	59.7926	11.9316		76.0896	10.9894	60.3723	6.58278
48.5155	79.4808	5.93757	81.3326	9.02138		81.6794	15.3441	62.9802	12.8867		78.4283	11.4206	63.4818	7.04613
48.8927	82.1988	6.30033	83.7914	9.3207		84.0347	15.7096	66.1147	13.8014		80.781	11.9529	67.0476	7.65535
49.2756	84.2898	6.37695	85.8088	9.42249		86.3589	16.064	69.4601	14.7929		83.1467	12.5082	70.485	8.1774
49.6532	86.4957	6.49963	87.828	9.52056		88.3332	16.4616	72.3038	15.6727		85.4378	12.9607	73.408	8.60303
50.0365	88.4345	6.66387	89.5235	9.41457		90.3438	16.6651	75.42	16.6065		87.2715	13.3208	76.187	8.94059
50.4176	90.284	6.82232	91.128	9.58271		91.8153	17.0556	78.0524	17.4597		89.1311	13.7227	79.3836	9.52918
50.7971	91.9417	6.94611	92.6689	9.57092		93.4655	17.1556	80.9405	18.3953		90.6842	14.1454	82.3247	9.87359
51.1891	92.9839	6.82837	94.2582	9.88121		94.9712	17.3279	83.3668	19.2379		92.5446	14.2757	84.9966	10.4236
51.5607	94.6193	7.15239	95.0991	9.84164		96.2332	17.5469	85.74	20.0622		94.0087	14.4378	87.4768	10.7861
51.9552	95.9343	7.17932	96.0847	9.89622		97.524	17.725	88.3009	20.9885		95.6335	14.9138	89.8949	11.161
52.3375	96.8432	7.20038	97.1626	9.79559		98.3323	17.8079	90.2089	21.7054		96.486	15.0599	91.6659	11.4929
52.7155	97.9212	7.352	98.0369	9.9654		98.8801	17.8597	92.0244	22.3138		97.0487	14.9919	93.5029	11.9552
53.0967	98.2087	7.02764	98.6887	10.1526		99.2224	18.0368	93.5771	22.886		98.1574	15.4095	94.9961	12.2559
53.4831	99.1885	7.37461	99.0712	10.1002		99.6971	17.8993	95.1542	23.5059		98.5517	14.9883	96.0807	12.4163
53.8636	99.5518	7.16982	99.6104	10.2258		99.8711	18.0145	96.3103	24.0086		99.1157	15.3447	97.4125	12.8385
54.2386	99.7724	7.21651	99.7225	10.2009		100	18.0486	97.3024	24.4411		99.6338	15.3816	98.5429	13.0018
54.6186	99.7807	7.17279	99.7352	10.2683		99.9015	17.9767	98.1839	24.8595		100	15.4035	99.2218	13.065
54.9978	100	7.24932	100	10.2653		99.7608	17.9745	98.8741	25.1873		99.9106	15.2453	99.666	13.4148
55.379	99.8869	7.20787	99.9939	10.208		99.4225	17.8397	99.531	25.4707		100.186	15.1746	100	13.5693
55.7674	99.5567	6.97794	99.5068	10.3825		99.0458	17.8209	100	25.7597		99.8665	14.9971	99.6637	13.5915

[truncated: 4 more sheets: S15_Fig, S18_Fig, S19_Fig, S20_Fig]
